# Supplementary material for: Oxidized Phospholipid OxPAPC Activates TRPA1 and Contributes to Chronic Inflammatory Pain in Mice
Source: PLoS One. 2016 Nov 3;11(11):e0165200. doi: 10.1371/journal.pone.0165200 (PMC5094666; doi:10.1371/journal.pone.0165200)
Supplement: S1 Table — (XLSX) [file pone.0165200.s001.xlsx]

## Sheet: Sheet1
10 ug/ml OxPAPC activates hTRPA1
Mean	SE
1.07813	0.01301
1.07784	0.01325
1.07969	0.01314
1.07733	0.01324
1.08187	0.01313
1.08136	0.01337
1.08534	0.01325
1.07962	0.01321
1.08988	0.01328
1.08381	0.01341
1.08666	0.01355
1.0674	0.01149
1.09259	0.01144
1.09807	0.01206
1.11745	0.01257
1.12221	0.01267
1.12459	0.01283
1.12703	0.013
1.12952	0.01304
1.13502	0.01307
1.1353	0.01317
1.14093	0.01324
1.14546	0.01327
1.14161	0.0133
1.14499	0.01343
1.14422	0.01347
1.14781	0.01388
1.15072	0.01385
1.15313	0.01399
1.15644	0.01432
1.16372	0.01501
1.16822	0.01534
1.16748	0.01543
1.18569	0.01575
1.18569	0.01652
1.19043	0.01692
1.19939	0.01759
1.19572	0.01744
1.21353	0.01918
1.2182	0.01963
1.22266	0.02025
1.23574	0.02119
1.23132	0.02118
1.24476	0.02206
1.2618	0.02332
1.26974	0.02418
1.27615	0.02499
1.28804	0.02577
1.29081	0.02656
1.30861	0.02794
1.31412	0.02887
1.32382	0.02992
1.3302	0.03101
1.34436	0.0318
1.34952	0.032
1.36845	0.03246
1.38406	0.03292
1.39025	0.0331
1.39833	0.03348
1.40752	0.03376
1.42086	0.0341
1.43984	0.03494
1.4447	0.0351
1.45049	0.03515
1.4607	0.03552
1.46498	0.03562
1.47914	0.03621
1.48187	0.03589
1.48586	0.03606
1.48958	0.03625
1.58563	0.03838
1.78066	0.03359
1.84726	0.02855
1.87501	0.02749
1.88606	0.02712
1.90428	0.02725
1.91234	0.02715
1.91195	0.02731
1.92125	0.02753
1.93014	0.02769
1.91847	0.02716
1.93208	0.02722
1.92819	0.02762
1.93577	0.02717
1.92856	0.02702
1.92465	0.02701
1.92532	0.02683
1.93011	0.02709
1.9289	0.02688
1.9251	0.02671
1.89932	0.02713
1.95717	0.0278
1.95287	0.02469
1.96476	0.02472
1.97426	0.02479
1.98652	0.02489
1.97019	0.02487
1.99404	0.02527
1.9991	0.02548
2.00837	0.02548
1.99752	0.02564

## Sheet: Sheet2
oxp 100ug			oxp 30ug
Mean	SE		Mean	SE
1.1167	0.04424		0.98375	0.00923
1.12439	0.04515		0.97851	0.00917
1.11909	0.04445		0.98035	0.00903
1.11855	0.04481		0.98223	0.00909
1.1241	0.04486		0.98495	0.00886
1.12657	0.04565		0.98221	0.00876
1.12695	0.0457		0.98395	0.0083
1.12579	0.04556		0.98634	0.00859
1.12297	0.04473		0.98457	0.00885
1.1211	0.04459		0.98624	0.00883
1.12188	0.04469		0.99827	0.00996
1.08461	0.0419		0.9848	0.00933
1.10086	0.04455		1.00095	0.01022
1.13785	0.05277		0.99757	0.01021
1.1741	0.06239		0.99869	0.0103
1.22851	0.0738		1.00035	0.01077
1.30746	0.08524		1.00292	0.01111
1.41133	0.10039		1.00817	0.01149
1.49294	0.10394		1.00899	0.0118
1.59248	0.10704		1.01956	0.01626
1.653	0.1006		1.04752	0.02872
1.69552	0.09673		1.07585	0.03723
1.71807	0.09225		1.08932	0.04143
1.75598	0.09223		1.12806	0.04646
1.77548	0.08763		1.16729	0.05306
1.80269	0.08108		1.19379	0.05565
1.8136	0.07859		1.23907	0.06106
1.83304	0.07708		1.27394	0.06576
1.84157	0.07476		1.30148	0.07024
1.85033	0.07456		1.31166	0.07155
1.87041	0.07111		1.33689	0.0739
1.90116	0.066		1.35613	0.07476
1.90787	0.0628		1.37093	0.0738
1.91711	0.06239		1.3782	0.07344
1.93848	0.05863		1.40548	0.0754
1.93466	0.05749		1.43384	0.07569
1.93529	0.05707		1.49207	0.07756
1.96216	0.05583		1.51905	0.07734
1.97989	0.05438		1.55382	0.07797
1.97487	0.05252		1.58979	0.07963
1.99273	0.05078		1.61416	0.08036
1.9879	0.05239		1.62016	0.08016
1.98771	0.0521		1.62927	0.07968
1.99067	0.05263		1.66465	0.08001
1.994	0.0531		1.6633	0.07974
2.00023	0.05228		1.67269	0.08101
2.00884	0.05275		1.68081	0.08148
1.99924	0.05528		1.68377	0.08155
1.9957	0.05444		1.68788	0.08148
1.98108	0.05556		1.68899	0.08179
1.9922	0.05535		1.69811	0.08152
1.99075	0.05517		1.68964	0.08085
2.00628	0.05483		1.69101	0.08085
2.0073	0.05529		1.68893	0.08061
2.00658	0.05192		1.70388	0.0814
1.99637	0.05253		1.69894	0.08082
2.03088	0.05131		1.70638	0.08124
2.0098	0.05199		1.70024	0.08084
2.00187	0.05121		1.71285	0.08136
2.00564	0.05038		1.70205	0.07992
2.01592	0.05115		1.71048	0.08059
2.01831	0.05077		1.71297	0.08083
2.01758	0.05031		1.72353	0.08125
2.00109	0.04973		1.72535	0.08111
2.02233	0.05091		1.72118	0.07959
2.01325	0.05075		1.73257	0.08061
2.01712	0.05095		1.73431	0.08075
2.00368	0.05048		1.72865	0.0796
1.99998	0.05028		1.73012	0.07954
2.01371	0.05122		1.73921	0.07954
2.00152	0.05092		1.73835	0.07927
2.00457	0.05073		1.73413	0.07877
2.00482	0.05111		1.73169	0.07776
2.01702	0.05096		1.74769	0.07871
2.0158	0.05081		1.74495	0.07833
2.01067	0.05131		1.75582	0.07922
2.00332	0.0503		1.74622	0.07803
1.99654	0.05072		1.74897	0.07735
1.99911	0.05051		1.75569	0.07726
1.9946	0.05019		1.76084	0.07725
1.98203	0.05101		1.82375	0.08372
2.04255	0.05031		1.92611	0.08648
2.11147	0.05219		1.97231	0.08533
2.11894	0.05203		2.0023	0.07733
2.10711	0.0511		2.0319	0.07246
2.11285	0.05174		2.08354	0.07274
2.12101	0.05118		2.09705	0.0704
2.11009	0.05126		2.0986	0.06825
2.12853	0.05295		2.12443	0.06814
2.13235	0.05259		2.13188	0.06585
2.14139	0.05309		2.14327	0.06523
2.13615	0.05143		2.14654	0.06341
2.13476	0.05291		2.15317	0.06217
2.14841	0.05357		2.16947	0.06298
2.14564	0.05349		2.16067	0.06124
2.13271	0.0537		2.16909	0.0605
2.14766	0.05385		2.16137	0.06059
2.14198	0.05373		2.15585	0.0601
2.15314	0.05485		2.17513	0.0602
2.1571	0.05511		2.17826	0.05989
2.13444	0.05406		2.17274	0.05801
2.30263	0.05795		2.24293	0.05791
2.27219	0.05803		2.2282	0.05513
2.27545	0.05811		2.25972	0.0559
2.29618	0.05769		2.26429	0.05605
2.28599	0.05749		2.27775	0.05652
2.28582	0.05853		2.28008	0.05634
2.2964	0.05966		2.29282	0.05715
2.29399	0.0585		2.30343	0.05651
2.31744	0.05947		2.31469	0.05704
2.3107	0.05945		2.30882	0.05579
2.31613	0.05884		2.31249	0.05547
2.31908	0.05907		2.33177	0.05611
2.33651	0.06081		2.34644	0.05626
2.33159	0.06021		2.34417	0.05577
2.34917	0.06167		2.35629	0.05553

## Sheet: Sheet3
	OxPAPC selectively activated TRPA1
	Vector	TRPV1	TRPV4	TRPM8	TRPA1
	1.07	1.1	1.1	1.36	1.89
	1.06	1.08	1.06	1.2	1.76
	1.04	1.04	1.04	1.16	1.7
	1.02	1.02	1.03	1.13	1.5
	1	1.02	1.02	1.22	1.48
	1.06	1.23	1.09	1.21	1.71
	1.04	1.12	1.03	1.17	1.51
	1.03	1.02	1.03	1.12	1.49
	1.01	1.02	1.03	1.08	1.49
	1.01	1.02	1.01	1.21	1.45
	1.05	1.06	1.19	1.15	1.85
	1.04	1.05	1.18	1.13	1.83
	1.02	1.03	1.1	1.12	1.61
	1.02	1.02	1.1	1.11	1.59
	1.02	1.02	1.03	1.23	1.43
	1.09	1.36	1.22	1.2	1.92
	1.07	1.12	1.11	1.19	1.78
	1.07	1.1	1.06	1.14	1.73
	1.06	1.02	1.05	1.12	1.51
	1.04	1.05	1.03	1.15	1.51
	--	1.04	1.1	1.12	1.57
	1.1		1.06	1.1	1.4
	1.08		1.04	1.06	1.4
	1.08		1.02	1.05	1.3
	1.07		1.01	1.14	1.23
	1.04		1.08	1.1	1.65
	1.1		1.05	1.07	1.64
	1.07		1.03	1.02	1.62
	1.06		1.05	1.01	1.5
	1.06		1.03	1.17	1.43
	1.05			1.13	1.76
	1.1			1.13	1.66
	1.06			1.05	1.55
	1.05			1.18	1.49
	1.04			1.12	1.46
	1.1			1.09	1.43
	1.08			1.07
	1.07			1.02
	1.07			1.18
	1.07			1.14
	1.06			1.12
	1.12			1.07
	1.08
	1.08
	1.06
	1.05
