# Supplementary material for: Oxidized Phospholipid OxPAPC Activates TRPA1 and Contributes to Chronic Inflammatory Pain in Mice
Source: PLoS One. 2016 Nov 3;11(11):e0165200. doi: 10.1371/journal.pone.0165200 (PMC5094666; doi:10.1371/journal.pone.0165200)
Supplement: S2 Table — (XLSX) [file pone.0165200.s002.xlsx]

## Sheet: Sheet1
Time course
Time, s	TRPA1	3CK
0	1.0486	1.0238
2	1.0409	1.0132
4	1.0333	1.0115
6	1.0517	1.0145
8	1.0519	1.0149
10	1.0449	1.0147
12	1.0513	1.0152
14	1.0473	1.0243
16	1.0528	1.0204
18	1.056	1.0153
20	1.0502	0.9979
22	1.031	0.9977
24	1.0319	1.0011
26	1.0392	1.0244
28	1.0418	1.0133
30	1.0413	1.0128
32	1.0453	1.0198
34	1.0288	1.0015
36	1.0374	1.0124
38	1.0396	1.0133
40	1.0349	1.0144
42	1.0425	1.0094
44	1.0478	1.0225
46	1.0369	1.0204
48	1.0459	1.0283
50	1.0485	1.0204
52	1.0487	1.0113
54	1.04	1.0073
56	1.0394	1.0164
58	1.0472	1.0181
60	1.0447	1.0138
62	1.0348	1.0114
64	1.0516	1.0171
66	1.0527	1.0046
68	1.0531	1.0081
70	1.0446	1.0097
72	1.0615	1.0113
74	1.0668	1.0177
76	1.0627	1.0182
78	1.0691	1.0235
80	1.0774	1.0282
82	1.0741	1.0299
84	1.0774	1.0158
86	1.0759	1.0283
88	1.079	1.014
90	1.0781	1.0349
92	1.0864	1.0258
94	1.0852	1.0191
96	1.0791	1.0182
98	1.0851	1.0158
100	1.0895	1.0197
102	1.0873	1.025
104	1.0989	1.0119
106	1.0966	1.0205
108	1.1076	1.0115
110	1.1197	1.0216
112	1.1246	1.0214
114	1.1261	1.0164
116	1.1294	1.0199
118	1.1403	1.016
120	1.1552	1.0216
122	1.1755	1.0246
124	1.1934	1.0192
126	1.2153	1.0195
128	1.222	1.019
130	1.2401	1.0165
132	1.2479	1.016
134	1.2604	1.009
136	1.2631	1.0224
138	1.2809	1.0316
140	1.2802	1.0192
142	1.2645	1.0209
144	1.2621	1.0143
146	1.2479	1.015
148	1.2602	1.018
150	1.2516	1.0188
152	1.2565	1.0191
154	1.2634	1.0248
156	1.2687	1.009
158	1.2607	1.0199
160	1.5194	1.0177
162	1.5746	1.0364
164	1.6095	1.2246
166	1.6188	1.3967
168	1.6196	1.4899
170	1.6356	1.5418
172	1.636	1.5853
174	1.6171	1.573
176	1.6282	1.5629
178	1.6549	1.5863
180	1.6396	1.5845
182	1.6536	1.5797
184	1.6506	1.5707
186	1.6395	1.5586
188	1.6335	1.5546
190	1.6464	1.5533
192	1.6665	1.5768
194	1.6627	1.6097
196	1.6589	1.6053
198	1.664	1.6086
200	1.6556	1.6085
202	1.6637	1.6246
204	1.6709	1.615
206	1.6624	1.6173
208	1.6641	1.6206
210	1.6803	1.6194
212	1.6868	1.6315
214	1.6946	1.6364
216	1.6675	1.6268
218	1.6754	1.6211
220	1.707	1.6425

## Sheet: Sheet2
	Oxp hTRPA1	Oxp 3CK
	48.9	6.3
	59.3	3.9
	30.1	3.6
	35.2	6.1
	46.8	3.8
