# Supplementary material for: Oxidized Phospholipid OxPAPC Activates TRPA1 and Contributes to Chronic Inflammatory Pain in Mice
Source: PLoS One. 2016 Nov 3;11(11):e0165200. doi: 10.1371/journal.pone.0165200 (PMC5094666; doi:10.1371/journal.pone.0165200)
Supplement: S3 Table — (XLSX) [file pone.0165200.s003.xlsx]

## Sheet: Sheet1
	% responding neurons
	OxPAPC			MO			Cap
	WT	KO		WT	KO		WT	KO
	34.7	9.4		47.2	4.7		63.9	60
	38.2	10.3		54.4	0		54.4	61.8
	31.4	5.7		60	0.9		55.8	68.6
	36.8	4		52.6	2		68.6	60
	11.6	9.5		45.3	0		60.3	61
		8.2			0
		10.5			--
		3
