# Supplementary material for: Oxidized Phospholipid OxPAPC Activates TRPA1 and Contributes to Chronic Inflammatory Pain in Mice
Source: PLoS One. 2016 Nov 3;11(11):e0165200. doi: 10.1371/journal.pone.0165200 (PMC5094666; doi:10.1371/journal.pone.0165200)
Supplement: S4 Table — (XLSX) [file pone.0165200.s004.xlsx]

## Sheet: Sheet1
	HEK293 cells % increase in R340/380
	Veh	AH6809	PF04418948	RR
	1.07025	0.9357	1.08806	0.0948
	0.9357	0.77068	0.82655	0.0345
	0.77068	0.68985	0.64403	0.0355
	0.68985	0.71724	0.47078	0.352
	0.71724	1.0196	0.64695	0.0634
	1.0196	1.09539	1.12167	0.0172
	1.09539	0.80694	0.7747	0.2904
	0.80694	0.54138	0.76259	0.0749
	0.54138	0.9239	0.79165	0.0417
	0.9239	0.64755	0.99728	0.0136
	0.64755	0.75607	0.77527	0.0336
	0.75607	0.72971	0.67156	-0.0064
	0.72971	0.57916	0.95677	0.1818
	0.57916	0.71517	0.87285	0.079
	0.71517	0.79696	0.7947	0.0349
	0.79696	0.84456	0.60028	0.0252
	0.84456	0.78129	0.86044	0.0085
	0.78129	0.82401	0.59747	0.0709
	0.82401	1.00447	0.76119	0.0365
	1.00447	0.94794	0.63267	0.0068
	0.94794	0.69849	0.6489	0.0522
	0.69849	1.00719	0.53244	0.1042
	1.00719	0.79043	0.71318	0.1399
	0.79043	0.81503	0.54787	0.0657
	0.81503	0.91312	0.47801	0.0539
	0.91312	0.90755	0.59796	0.0231
	0.90755	0.76871	0.71651	0.3557
	0.76871	0.84724	0.54006	0.1495
	0.84724	0.88136	0.68481	0.2132
	0.88136	0.69889	0.79304	0.0478
	0.69889	0.88678	0.56157	0.0518
	0.88678	1.02995	0.58687	0.0092
	1.02995	0.6947	0.45045	0.1154
	0.6947	0.96343	0.56894	0.0584
	0.96343	0.57325	0.76976	0.0825
	0.57325	0.55996	0.64862	0.0968
	0.55996	0.92146	0.60416	0.0542
	0.92146	0.73328	0.81239	0.012
	0.73328	0.58124	0.57844	-0.0008
	0.58124	0.14165	0.46673	0.1635
	0.14165	0.49801	0.75042	-0.0307
	0.49801	0.55478	0.76537	0.0214
	0.53165	0.6307	0.81933	0.1146
	0.52502	0.70001	0.59943	-0.0235
	0.63813	1.09732	0.56371	-0.02
	0.61288	1.2861	0.5548	-0.0291
	0.60571	0.98007	0.39341	-0.0207
	0.52087	0.67365	0.74399	0.0244
	0.86223	0.74935	0.56748	0.1994
	0.86838	0.69397	0.63053	0.3427
	0.66798	0.65608	0.66543	0.1163
	0.6074	0.64146	0.41954	0.1971
	0.37585	0.69555	0.5584	0.1152
	0.62578	0.68759	0.44662	0.5067
	0.50249	0.53218	0.70064	0.1189
	0.60924	0.88018		0.0361
	0.20613	1.04748		0.0092
	0.59161	1.10145		-0.0081
	0.52552	0.59382		0.3207
	0.51863	0.56266		0.2613
	0.29706	0.73678		0.0718
		0.8012		0.0318
		0.7427		0.037
		0.67315		0.0361
		0.74247		0.0324
		0.76187		-0.0164
		1.01091		0.1075
		0.80789		0.0534
		1.05815		0.0686
		0.8208		0.1698
		0.69692		0.024
		0.69109		0.073
		0.64082		0.0639
		0.49189		0.1043
		0.6663		0.0665
		0.71599		0.04506
				0.06627
				0.06434
				0.07592
				0.09201
				0.02997
				0.1153
				0.09338
				0.04757
				0.03344
				0.05158
				0.02528
				0.08571
				0.03224
				0.02172
				0.03087
				0.06991
				0.031
				0.08568
				0.02224
				0.04676
				0.11008
				0.04091
				0.06645
				0.08004
				0.05311
				0.09366
				0.09853
				0.08593
				0.07039
				0.05953
				0.03838
				0.04556
				0.07495
				0.11094
				0.03893
				0.03627
				0.0315
				0.04595
				0.06363
				0.02876
				0.0336
				0.09726
				0.04271
				0.025
				0.0364
				0.04392
				0.05067
				0.07099
				0.07287
				0.02818
				0.06192
				0.04098
				0.03383
				0.02717
				0.01132
				0.00089
				0
				0.04238
				0.03632
				0.01969
				0.01906
				0.0127
				0.02179
				0.02026
				0.00706
				0.04186
				0.01975
				0.08907
				0.04887
				0.02472
				0.03462
				0.02922
				0.01826
				0.03063

## Sheet: Sheet2
	DRG % responding neuron
	Veh	AH6809	PF04418948
	59.4	33.3	57.7
	25	57.8	56.4
	79.2	61.8	31.6
	22	31.3	41.5
	27.5	55.3	19.2
	25	40.5
		32.7
		44.1

## Sheet: Sheet3
DRG % increase in R340/380
Veh	AH6809	PF04418948
1.2	1.13	0.67
0.5	0.76	0.25
0.4	0.41	0.45
0.45	1.06	0.45
0.77	0.65	0.27
0.25	1.64	0.68
0.21	1.29	0.36
1.29	0.58	0.27
0.94	0.26	0.57
0.34	1.02	0.33
0.94	0.4	0.32
0.23	0.68	0.64
0.23	0.27	0.52
1.49	0.22	1.79
0.93	0.64	1.56
0.28	1.38	0.27
0.22	0.94	1.06
0.32	0.64	0.61
0.28	0.4	0.84
1.31	0.47	0.66
0.28	0.33	0.55
2.09	0.29	1.47
0.97	0.52	1.11
0.31	0.49	1.02
1.43	1.54	0.26
0.41	1.49	0.25
1.96	0.53	1.9
1.63	0.27	1.03
1.02	0.88	0.77
0.89	0.64	0.46
1.13	0.42	0.39
0.83	0.32	1.18
0.75	0.21	0.66
0.4	0.33	0.28
1.57	0.28	0.34
0.92	1.01	0.22
0.89	0.67	0.39
0.62	1.37	0.35
0.32	0.71	1.14
2	1.18	0.43
1.45	0.95	0.55
1.26	0.9	0.41
0.42	0.71	0.26
0.33	0.57	1.59
0.81	0.95	0.24
0.54	0.84	0.22
0.35	0.74	0.51
	0.73	0.26
	0.87	0.22
	0.86	3.22
	0.69	0.44
	0.76	0.66
	0.37	0.5
	0.35	0.45
	0.2	1.98
	0.86	1.73
	0.47	1.54
	0.28	1.53
	1.06	0.93
	0.55	1.25
	0.47	0.46
	0.96	0.57
	0.83	0.86
	0.27	0.23
	0.49	1.62
	1.41	1.57
	0.36	0.96
	0.36	1.78
		1.44
