# Supplementary material for: Oxidized Phospholipid OxPAPC Activates TRPA1 and Contributes to Chronic Inflammatory Pain in Mice
Source: PLoS One. 2016 Nov 3;11(11):e0165200. doi: 10.1371/journal.pone.0165200 (PMC5094666; doi:10.1371/journal.pone.0165200)
Supplement: S5 Table — (XLSX) [file pone.0165200.s005.xlsx]

## Sheet: Sheet1
Time course for acute pain
	Veh		OxPAPC		HC-030031
	Mean	SE	Mean	SE	Mean	SE
1	2.77143	0.89195	10.3143	0.95055	6.1125	0.869
2	0.35714	0.15714	4.1	0.65137	1.5625	0.39458
3	1.27143	1.1235	1.42857	0.20203	0.6625	0.2528
4	0.05714	0.05714	1.25714	0.19378	0.825	0.20244
5	0.05714	0.05714	0.45714	0.22239	0.225	0.11611

## Sheet: Sheet2
Summary for acute pain in 5 min
Veh	OxPAPC	HC-030031
0.9	18.2	10.5
8.9	22.1	10.8
4.8	13.8	12.4
1.2	23.1	9.7
12.8	20.9	9.1
0.5	12.2	5.3
2.5	12.6	2.5
		14.7

## Sheet: Sheet3
Mechanical hyperalgesia
Veh	OxPAPC	HC-030031
1.4	0.4	2
4	1	1.4
1.4	1	1.4
2	0.16	1
4	1.4	2
2	1	4
2	0.6	2
	0.4	2
