# Supplementary material for: Oxidized Phospholipid OxPAPC Activates TRPA1 and Contributes to Chronic Inflammatory Pain in Mice
Source: PLoS One. 2016 Nov 3;11(11):e0165200. doi: 10.1371/journal.pone.0165200 (PMC5094666; doi:10.1371/journal.pone.0165200)
Supplement: S6 Table — (XLSX) [file pone.0165200.s006.xlsx]

## Sheet: Sheet1
Normalized immunoflurescence intensity
No1stab	Veh	CFA
1.02273	1.25	4.09091
0.90909	1.70455	2.84091
0.90909	1.36364	3.18182
1.02273	1.81818	3.40909
1.13636	1.25	3.63636
